# Supplementary material for: Reducing risks of antibiotics to crop production requires land system intensification within thresholds
Source: Nat Commun. 2023 Sep 29;14:6094. doi: 10.1038/s41467-023-41258-x (PMC10541423; doi:10.1038/s41467-023-41258-x)
Supplement: Supplementary file 4 — Supplementary Data 1 [file 41467_2023_41258_MOESM4_ESM.xlsx]

## Sheet: antibiotic_risk_record
Supplementary Data 1 | Dataset of antibiotic pollution risk measured in this study.
ID	Location	E	N	oxytetracycline	tetracycline	chlortetracycline	doxycycline	ofloxacin	norfloxacin	enrofloxacin	lomefloxacin	ciprofloxacin	Cumulative
1	Yunnan	102.833	24.88	0.63	0.07	0.24	0.3	1.57	0.42	0.37	0	2.3	5.89
2	Yunnan	103.45	23.329	0	0	0.27	0	0	0	0	0	0	0.27
3	Yunnan	103.397	23.362	0	0	0.14	0	0.32	0.08	0	0	1.52	2.05
4	Yunnan	103.396	23.403	0.29	0.3	0.67	0.21	3.18	0.94	0.32	0.01	0.44	6.35
5	Yunnan	103.157	23.365	0	0	0.55	0.93	0.03	0	1	0	0	2.51
6	Yunnan	103.198	23.434	0	0	0.06	0.03	0.01	0	0	0	0	0.1
7	Yunnan	103.371	23.517	0	0	0.81	0.04	0.02	0	0.06	0	0	0.93
8	Yunnan	103.27	23.704	0.02	0	1.1	0	1.27	0	0	0	0	2.39
9	Yunnan	103.279	23.692	0.53	0	1.6	0.01	20.7	0	0	0	0	22.85
10	Yunnan	103.355	24.007	1.21	0.41	5.06	0	2.62	0.51	0.15	0	0	9.97
11	Yunnan	103.376	24.027	0.08	0.2	14.52	0.03	0.13	0.07	0.29	0	0.36	15.68
12	Yunnan	103.404	24.076	0.17	0	0	0	0	0	0	0	0.29	0.46
13	Yunnan	103.425	24.076	0	0	0	0	0.07	0	0	0	0	0.07
14	Yunnan	103.428	24.075	0	0	0.05	0	0.01	0	0	0	0	0.05
15	Yunnan	103.413	24.134	0.04	0	0.89	0.08	0.05	0.03	0.37	0	0.72	2.18
16	Yunnan	103.444	24.25	0	0	0.12	0	0.05	0	0.07	0	0	0.24
17	Yunnan	103.424	24.311	1.63	0.06	0	0.26	0	0.03	0.06	0	0.92	2.96
18	Yunnan	103.434	24.38	0.04	0	1.49	0	0.01	0	0	0	0.59	2.13
19	Yunnan	103.429	24.414	0.07	0	0	0.01	0.62	0.25	0	0	0	0.95
20	Yunnan	103.416	24.464	5.87	0.05	0.59	0	0	0.03	0	0	0.39	6.92
21	Yunnan	103.413	24.462	0.29	0.58	0.54	0	0.04	0.05	0.02	0	0	1.52
22	Yunnan	103.275	24.813	4.77	0.36	35.86	0.07	0.24	0	0	0	0.81	42.13
23	Yunnan	103.146	24.822	0.34	0	2.44	0.55	11.88	0	0.66	0	0	15.88
24	Yunnan	102.985	24.841	0.27	0	1.01	0.13	0	0	0	0	3.03	4.46
25	Yunnan	103.911	25.529	0.06	0.08	1.43	0	4.45	0	2.17	0	1.59	9.77
26	Yunnan	103.898	25.528	1.3	0.37	0.13	0.04	0.63	0.58	0	0	0.61	3.66
27	Yunnan	103.885	25.523	0.12	0.03	0.18	0.02	0.03	0.05	0.06	0	0.6	1.09
28	Yunnan	103.862	25.518	0.01	0	0.14	0.02	0	0.28	0	0	0	0.45
29	Yunnan	103.839	25.526	0	0	0	0.05	0	0	0	0	0.42	0.47
30	Yunnan	103.798	25.522	0.04	0	1.98	0.34	0.14	0.03	0	0	0	2.52
31	Yunnan	103.782	25.53	0.01	0	0.19	0	0	0	0.02	0	0	0.22
32	Yunnan	103.715	25.504	0.2	0.09	3.53	0	0	0	0	0	0	3.82
33	Yunnan	103.601	25.447	0	0	1.01	0.22	0	0	0.03	0	2.49	3.75
34	Yunnan	103.066	25.312	0.09	0.07	0.79	0	0.12	0.05	0	0	0.2	1.33
35	Yunnan	103.121	25.456	0.18	0.11	0.1	0	0.04	0	0	0	0	0.43
36	Yunnan	103.193	25.549	0.07	0	0.42	0	0	0	0	0	1.87	2.36
37	Yunnan	103.224	25.546	0.08	0.08	5.54	2.67	0.01	0	0.18	0	0	8.55
38	Yunnan	103.266	25.542	0	0	0.21	0	0	0	0	0	0	0.21
39	Yunnan	103.282	25.529	0.06	0	0.92	0	0.23	0.05	0.36	0	1.79	3.4
40	Yunnan	103.302	25.525	0	0.05	9.66	0.09	0.06	0	0.23	0	2.08	12.16
41	Yunnan	103.303	25.524	0	0	0.08	0	0	0	0	0	0.32	0.4
42	Yunnan	103.262	25.724	0.2	0	1.51	1.6	0.33	0.14	0.17	0	1.04	4.98
43	Yunnan	103.242	25.923	1.69	0.15	5.45	1.9	0.59	0.34	0.94	0	1.32	12.38
44	Yunnan	103.176	26.075	8.79	0.13	0.46	3.41	0.1	0.08	3.14	0	0	16.11
45	Yunnan	103.179	26.076	0	0	0	1.28	0.09	0	0	0	0.44	1.82
46	Yunnan	103.071	25.231	0.11	0.03	0.36	1.39	1.11	0.36	0.7	0	0.31	4.38
47	Yunnan	102.964	25.079	0.02	0	0.39	1.5	0.18	0.06	0.65	0	0.32	3.13
48	Yunnan	101.966	23.594	0.07	0.11	3.48	3.48	0.19	0.04	10.69	0	4.22	22.28
49	Yunnan	101.97	23.595	0.01	0	0	1.26	0.05	0	0.25	0	0	1.57
50	Yunnan	101.981	23.603	0.01	0	0	0.74	0.01	0	0.05	0	0.26	1.07
51	Yunnan	101.996	23.599	0.01	0	0	1.49	0.09	0.07	0.17	0	0.35	2.18
52	Yunnan	101.997	23.619	0.11	0	0.74	2.46	1.68	0.16	2.1	0.01	1.77	9.03
53	Yunnan	102.003	23.62	3.39	0.08	2.06	1.84	0.55	0.05	3.37	0	1.81	13.15
54	Yunnan	101.998	23.707	0	0	0.08	0.04	0.02	0	0	0	0	0.14
55	Yunnan	102.062	23.793	0.2	0	0.8	0.62	0.13	0	0.68	0	1.08	3.51
56	Yunnan	102.195	24.071	0	0	0.4	0.12	0.03	0	0.03	0	0	0.58
57	Yunnan	102.187	24.063	0.14	0	1.52	3.2	0.2	0.11	0.31	0	0.64	6.11
58	Yunnan	102.212	24.082	0.15	0.09	6.08	2.2	1.47	0.09	2.84	0.01	1.92	14.85
59	Yunnan	102.419	24.165	0	0	0.24	12.37	1.74	0.09	3.09	0	3	20.53
60	Yunnan	102.42	24.166	0.06	0	0.05	0.92	2.13	0.38	0	0	0	3.55
61	Yunnan	102.494	24.225	0.18	0	0.11	1.3	4.45	0.88	0	0.02	0	6.94
62	Yunnan	102.508	24.245	0	0	0.52	1.33	3.35	1.05	2.4	0	0	8.64
63	Yunnan	102.494	24.308	0.88	0.11	3.84	0.16	4.42	2.29	0.46	0.03	0	12.19
64	Yunnan	102.543	24.346	0	0	0.03	0	0	0	0.02	0	0	0.05
65	Yunnan	102.55	24.413	3.89	0	0	6.01	0.13	0.08	0.09	0	0	10.2
66	Yunnan	102.548	24.565	0	0	0	0	0.01	0	0.01	0	0	0.02
67	Yunnan	102.57	24.586	0.83	0	0.31	2.82	0.31	0.06	0.56	0	0	4.9
68	Yunnan	102.598	24.657	0.32	0.03	0.58	0.09	0.1	0.07	0	0	2.02	3.19
69	Yunnan	102.606	24.68	0	0	0.47	0	5.82	1.01	0.98	0	0	8.28
70	Yunnan	102.608	24.189	0.03	0.02	0.26	0.05	0	0	0.08	0	0	0.44
71	Yunnan	102.627	24.176	0	0	0.44	1.13	0	0	0	0	0	1.57
72	Yunnan	102.641	24.166	0	0	0	0.04	0	0.02	0.08	0	0	0.14
73	Yunnan	102.675	24.147	0.09	0	0.43	0.19	0.21	0.05	1.29	0	1.29	3.56
74	Yunnan	102.716	24.149	0.27	0	0	0.39	0.18	0.07	1.6	0	1.38	3.89
75	Yunnan	101.28	25.218	0.31	0.14	2.11	0.73	0.16	0.09	0.26	0	0	3.8
76	Yunnan	101.278	25.214	0.25	0	0.29	1.06	0.08	0	0.06	0	0.2	1.95
77	Yunnan	101.277	25.191	0.04	0	0.04	0.1	0.02	0.07	0.1	0	0.47	0.83
78	Yunnan	101.517	25.106	0.06	0	0.67	0.06	0.35	0.03	0.29	0	0.36	1.83
79	Yunnan	101.514	25.105	0	0	0.24	0	0.05	0	0.02	0	0	0.31
80	Yunnan	101.505	25.091	0.11	0	0	0.82	0	0	0.16	0	0	1.09
81	Yunnan	101.518	25.066	0.94	0.07	0.83	0	0.07	0.08	0.04	0	0	2.03
82	Yunnan	101.542	25.044	0.19	0	0.09	0	0.07	0.07	0.04	0	0	0.46
83	Yunnan	101.57	25.017	1.47	0.15	0.47	1.59	0.95	0.43	0.07	0	0	5.12
84	Yunnan	101.597	24.976	0.19	0	0.77	0.21	3.37	0.34	0	0	0	4.87
85	Yunnan	101.601	24.973	0.41	0	0.29	0.15	0.68	0.11	0.43	0	0.94	3.01
86	Yunnan	101.901	25.023	0	0.02	0.14	0	0.15	0	0.02	0	0.77	1.11
87	Yunnan	101.888	25.016	0.28	0	0.22	2.54	0.12	0	0.75	0	0.56	4.48
88	Yunnan	101.881	25.012	0.03	0	0	3.28	0.03	0.05	0.14	0	0	3.53
89	Yunnan	101.872	25.001	0.12	0.03	0.84	1.94	0.14	0.07	0.13	0	0.29	3.56
90	Yunnan	101.867	24.993	0.2	0	1.19	1.01	0	5.12	0	0	0	7.53
91	Yunnan	102.11	24.998	1.12	0	0.35	1.11	0.02	0	0	0	0	2.6
92	Yunnan	102.112	25.027	0	0	0.1	1.34	0.04	0.04	0.06	0	0	1.59
93	Yunnan	102.488	24.914	0.02	0.03	3.33	1.44	0.37	0.03	0.76	0	0.56	6.55
94	Yunnan	102.592	24.958	0	0	0.14	1.15	0.05	0.08	0	0	0	1.42
95	Yunnan	102.764	24.562	0	0	0.15	1.22	0	0	0	0	0	1.37
96	Yunnan	102.763	24.562	0.26	0.33	0.13	1.41	0.44	0.17	0.32	0	0	3.05
97	Yunnan	102.76	24.591	0	0	0.17	2.2	0	0	0	0	0	2.38
98	Yunnan	102.759	24.591	2.85	0.39	11.16	1.23	0.59	0.3	0.3	0	0	16.84
99	Yunnan	102.756	24.625	0.08	0.02	0.39	1.09	1.06	1.32	0.15	0	3.38	7.48
100	Yunnan	102.753	24.627	0.07	0	3.05	0	0.02	0	0	0	3.46	6.6
101	Yunnan	102.738	24.655	0	0	0.27	0	0.09	0.04	0.02	0	2.14	2.57
102	Yunnan	102.749	24.659	0	0	0.61	0	0.37	0	0.33	0	0	1.31
103	Yunnan	102.765	24.644	0	0	0	0.01	1.43	0	0.34	0	0	1.78
104	Yunnan	102.766	24.643	0	0	0.26	0.04	0.01	0	0.18	0	4.12	4.6
105	Yunnan	102.768	24.643	0.03	0	0.91	0.14	0.04	0	0.07	0	0	1.19
106	Yunnan	102.746	24.639	1.46	1.82	193.68	0.31	0.84	0.07	2.76	0	2.23	203.17
107	Yunnan	102.741	24.639	0.01	0	1.47	0	0.08	0	0.18	0	0.89	2.62
108	Yunnan	102.74	24.68	0	0	0.51	0.04	0.01	0	0	0	0	0.55
109	Yunnan	102.732	24.695	0.12	0.04	1.89	1.1	0.36	0.05	0.11	0	0	3.68
110	Yunnan	102.709	24.718	19.98	0.25	1.75	0.66	0.07	0	0.17	0	0	22.88
111	Yunnan	102.701	25.05	0.02	0	0.28	0.13	0.01	0.19	0.1	0	0	0.71
112	Yunnan	102.713	25.073	0.13	0	0	0	0.23	0.22	0.15	0	1.85	2.57
113	Yunnan	102.725	25.104	0.01	0	0.35	2.98	0.12	0.05	0.13	0	0	3.64
114	Zhejiang	121.312	29.803	0	0	2.32	0.26	0	0.05	0.02	0	0	2.64
115	Zhejiang	121.307	29.803	0	0	0	0	0.03	0	0.02	0	0	0.05
116	Zhejiang	121.32	29.81	0	0	0.12	0	0	0.13	0.02	0	0	0.27
117	Zhejiang	121.32	29.808	0	0	1.58	3.89	0.03	0.07	0.18	0	0	5.76
118	Zhejiang	121.316	29.797	0	0.03	2.32	0	0.05	0.06	0.07	0	0.35	2.88
119	Zhejiang	121.294	29.786	0	0	0	0	0.03	0.05	0.01	0	0	0.1
120	Zhejiang	121.27	29.796	0	0	0	0	0	0.03	0.01	0	0	0.04
121	Zhejiang	121.277	29.769	0	0	0	0	0	0	0.01	0	0	0.01
122	Zhejiang	121.296	29.753	0	0	0	0	0	0.04	0	0	0	0.04
123	Zhejiang	121.297	29.754	0	0.06	4.92	0	0.09	0.25	0.03	0	0.32	5.66
124	Zhejiang	121.305	29.759	0	0	0	0	0.15	0.07	0.1	0	0.64	0.96
125	Zhejiang	121.302	29.783	0	0	0.74	0	0.81	0.08	0.12	0	0.97	2.72
126	Zhejiang	121.309	29.787	0.13	0.07	2.03	0.18	0.82	0.14	0.3	0.01	3.78	7.45
127	Zhejiang	121.279	29.829	0	0	0	0.14	0	0.02	0.02	0	0	0.19
128	Zhejiang	121.284	29.826	0	0	0	0	0.14	0.04	0.17	0	0.97	1.32
129	Zhejiang	121.283	29.825	0	0	0	0	0.06	0	0.05	0	0.26	0.36
130	Zhejiang	121.283	29.822	0	0	0	0	0	0	0.03	0	0	0.03
131	Zhejiang	121.281	29.821	0	0	0	0	0	0	0.01	0	0	0.01
132	Zhejiang	121.285	29.821	0.13	0	0	0	0	0.14	0.02	0	0.18	0.46
133	Zhejiang	121.283	29.819	0	0	0	0	0	0.04	0.01	0	0	0.06
134	Zhejiang	121.292	29.827	0	0	2.59	0.25	0	0.14	0.04	0	0.84	3.86
135	Zhejiang	121.291	29.829	0	0	0	0	0	0.04	0	0	0.17	0.21
136	Zhejiang	121.292	29.833	0	0	0	0	0	0.04	0	0	0	0.04
137	Zhejiang	121.295	29.831	0	0	0	0	0.04	0	0.01	0	0	0.05
138	Zhejiang	121.296	29.833	0	0	0	0.05	0	0.04	0.02	0	0.17	0.28
139	Zhejiang	121.297	29.833	0	0	0	0	0	0	0.02	0	0	0.02
140	Zhejiang	121.298	29.821	0	0	0.06	0	4.03	0.2	0.37	0.04	2.06	6.76
141	Zhejiang	121.3	29.813	0	0	0	0	0.1	0.07	0.07	0	0.51	0.75
142	Zhejiang	121.304	29.812	0	0	0	0	2.26	0.03	0.06	0	1.05	3.4
143	Zhejiang	121.308	29.811	0.15	0.1	4.52	0.31	0.19	0.27	0.09	0	0.52	6.14
144	Zhejiang	121.312	29.809	0.48	0.14	2	0.13	0.08	0.07	0.18	0	0.33	3.42
145	Zhejiang	121.304	29.804	0	0	0	0	0	0.05	0	0	0	0.05
146	Zhejiang	121.302	29.803	0	0	0	0	0	0	0.01	0	0	0.01
147	Zhejiang	121.319	29.809	0.11	0.32	16.53	2.98	0	0	0.09	0	0.19	20.21
148	Zhejiang	121.322	29.812	0	0	0	0	0.03	0.05	0	0	0	0.07
149	Zhejiang	121.324	29.804	0	0	0	0	0.04	0	0.03	0	0	0.08
150	Zhejiang	121.327	29.809	0	0	0	0	0	0.03	0.02	0	0	0.05
151	Zhejiang	121.273	29.83	0	0	0	0.11	0.29	0	0.04	0	0.33	0.77
152	Zhejiang	121.281	29.829	0	0	2.94	0.29	0.85	0.2	0.16	0	1.19	5.63
153	Zhejiang	121.283	29.826	0	0	0	0	0.03	0	0.03	0	0	0.06
154	Zhejiang	121.269	29.798	0	0	0.16	0	0.06	0.07	0.05	0	1.03	1.37
155	Zhejiang	121.267	29.802	0	0	0	0	0	0.09	0.01	0	0	0.1
156	Zhejiang	121.266	29.805	0	0	0.18	0	0.05	0.03	0.03	0	0.2	0.49
157	Zhejiang	121.266	29.807	0	0	0	0	0	0.03	0.02	0	0	0.05
158	Zhejiang	121.271	29.801	0	0	0	0	0	0.1	0	0	0.21	0.31
159	Zhejiang	121.271	29.801	0	0	0	0	0	0	0	0	0	0
160	Zhejiang	121.28	29.793	0	0	0.66	0.36	3.17	1.18	0.36	0	6.11	11.84
161	Zhejiang	121.287	29.79	0	0	0	0	0	0	0.02	0	0	0.02
162	Zhejiang	121.294	29.787	0.28	0.5	32.47	2.79	4.21	0.23	0.17	0	2.23	42.87
163	Zhejiang	121.273	29.773	0	0	0	0	0	0.03	0.01	0	0	0.04
164	Zhejiang	121.272	29.776	0	0	0	0	0	0	0.01	0	0	0.01
165	Zhejiang	121.277	29.763	0	0	0	0	0	0.03	0.01	0	0	0.05
166	Zhejiang	121.274	29.759	0	0	0	0	0	0.04	0.02	0	0	0.06
167	Zhejiang	121.273	29.755	0	0	0	0	0	0.04	0.01	0	0	0.05
168	Zhejiang	121.296	29.749	0	0	0	0	0	0.05	0.01	0	0	0.06
169	Zhejiang	121.296	29.749	0	0	0	0	0	0.06	0.03	0	0.45	0.54
170	Zhejiang	121.314	29.765	0.1	0.07	8.56	2.5	2.71	0.38	0.26	0.02	2.15	16.76
171	Zhejiang	121.3	29.767	0	0	0	0	0	0	0	0	0	0
172	Zhejiang	121.307	29.771	0.22	0.06	5.85	0.18	1.28	0.51	1.13	0.02	4.46	13.71
173	Zhejiang	121.312	29.78	0.09	0.09	4.75	1.14	6.18	0.23	1.32	0	8.28	22.08
174	Zhejiang	121.314	29.793	0	0	4.66	0.5	1	0.11	0.43	0	2.84	9.53
175	Zhejiang	121.319	29.783	0	0	1.68	0.28	3.46	0.23	0.12	0.03	6.01	11.83
176	Zhejiang	121.337	29.776	3.05	0.99	16.95	3.12	1	0.5	0.29	0	3.75	29.64
177	Zhejiang	121.342	29.773	0	0	0.24	0.28	0.11	0.04	0.12	0	0.22	1.02
178	Zhejiang	121.295	29.827	0	0	0	0	0	0.04	0.02	0	0	0.06
179	Zhejiang	121.294	29.83	0	0	0	0	0.03	0	0.02	0	0.17	0.21
180	Zhejiang	121.302	29.818	0	0	0	0	0.13	0.03	0.07	0	0.46	0.69
181	Zhejiang	121.318	29.802	0	0.05	2.23	0.24	0.1	0.1	0.22	0	0.85	3.79
182	Zhejiang	121.317	29.799	0	0	1.18	0.67	0.21	0	0.06	0	0.83	2.95
183	Zhejiang	121.296	29.83	0	0	0	0	0.04	0	0.01	0	0	0.05
184	Zhejiang	121.281	29.825	0	0	0.46	0.19	0.11	0.06	0.07	0	0.33	1.22
185	Zhejiang	121.28	29.824	0	0	0	0	0	0.06	0.02	0	0.18	0.26
186	Zhejiang	121.286	29.82	0	0	0	0	0	0	0.01	0	0	0.01
187	Zhejiang	121.284	29.821	0	0	0	0	0.03	0	0.02	0	0	0.05
188	Zhejiang	121.325	29.807	0.28	0	0	0	1.83	0.1	0.02	0.01	0.38	2.61
189	Zhejiang	121.326	29.807	0	0	0	0	0	0	0	0	0	0
190	Zhejiang	121.42	29.959	0	0	0.63	0.63	0	0.31	0.43	0	0	2
191	Zhejiang	121.48	29.949	0	0	0	3.7	6.24	0.9	0	0.01	0.82	11.67
192	Zhejiang	121.508	29.931	0	0	1.42	0.39	0	0.37	0	0.01	0.08	2.27
193	Zhejiang	121.489	29.815	1.93	0.81	3.36	3.52	19.36	2.44	2.29	0.05	2.38	36.15
194	Zhejiang	121.436	29.791	0.65	0.75	4.14	2.59	2.56	0.61	3.49	0.07	6.51	21.37
195	Zhejiang	121.461	29.801	0.2	0	0.86	0.51	1.31	0.66	0	0.09	0.23	3.87
196	Zhejiang	121.494	29.834	1.28	0.45	4.04	2.04	3.46	0.99	14.17	0.19	1	27.61
197	Zhejiang	121.522	29.856	0.44	0	4.13	0.58	10.81	2.28	0	0.01	0.14	18.39
198	Zhejiang	121.594	29.913	0.34	0	0	1.54	0.57	0.27	5.01	0	0.06	7.79
199	Zhejiang	121.586	29.915	0	0	0	1.58	1.45	0.73	5.81	0	7.79	17.36
200	Zhejiang	121.541	29.873	0.25	0.13	0	0.7	0.51	1.71	1.37	0	2.82	7.49
201	Zhejiang	121.641	29.916	0	0.34	0.76	0	3.13	0.96	0.94	0	3.87	10.01
202	Zhejiang	121.641	29.915	0.39	0.15	0	0	1.42	0.77	0.42	0	0.91	4.06
203	Zhejiang	121.691	29.955	0	0.06	0	0	0.18	0.34	0	0	0	0.58
204	Zhejiang	121.695	29.849	0	0	0	0.27	0.29	1.7	0	0.02	0.12	2.4
205	Zhejiang	121.658	29.858	0.33	0.07	0	0.74	0.37	0	0	0	0.24	1.75
206	Zhejiang	121.626	29.868	0.36	0.06	0	0.37	1.91	0.58	0.57	0.01	0.51	4.38
207	Zhejiang	121.592	29.873	0.87	0.37	2.53	0.45	0	0.7	32.21	0.04	0	37.16
208	Zhejiang	121.558	29.898	0	0	0	0	3.03	2.5	0.35	0	9.06	14.94
209	Zhejiang	121.576	29.857	0.37	0.05	3.36	0.34	0.94	0.3	0.81	0	0	6.16
210	Zhejiang	121.161	30.023	0.3	0.04	0	0.27	0.14	0	1.39	0	3	5.15
211	Zhejiang	121.126	30.025	0.41	0.03	0	0	0	0.47	0.83	0	4.8	6.54
212	Zhejiang	121.165	30.033	0.22	0.11	0.22	0.26	0.51	0.51	0.26	0.01	2.45	4.56
213	Zhejiang	121.201	30.016	0	0	0	1.04	0.42	3.73	0	0	0.21	5.4
214	Zhejiang	121.232	30.012	0.15	0.13	8.47	0.56	13.6	3.54	0.48	0.1	0	27.03
215	Zhejiang	121.262	30.005	0.26	0.2	0	0.82	2.77	0.95	0.14	0.03	6.08	11.24
216	Zhejiang	121.297	30.003	0	0.04	0.55	0.58	0.88	1.3	2.88	0.24	1.72	8.19
217	Zhejiang	121.326	29.994	0.28	0	0.52	0.5	5.61	0.33	0	0.04	1.17	8.46
218	Zhejiang	121.354	29.985	1.33	0.57	17.99	3.46	2.96	0.83	1.08	0.1	3.64	31.98
219	Zhejiang	121.391	29.973	2.98	1.72	14.59	12.36	15.74	3.4	5.39	0.12	3.84	60.14
220	Zhejiang	121.393	29.972	0.25	0.32	0.28	0.46	1.88	0.58	0.5	0	6.11	10.38
221	Zhejiang	121.092	30.013	0.38	0	2	1.83	15.42	3.3	6.13	0.09	0.24	29.4
222	Zhejiang	121.428	29.635	0.37	1.04	7.82	2.33	3.59	1.81	14.96	0.19	1.29	33.4
223	Zhejiang	121.431	29.647	0.32	0.29	0.08	0.48	15.95	4.84	0.31	0.06	2.27	24.6
224	Zhejiang	121.433	29.647	0.01	0	0.31	0.51	20.46	1.78	0.34	0.03	0	23.45
225	Zhejiang	121.444	29.662	0.05	0	0	0.43	2.89	2.26	0	0.02	5.69	11.34
226	Zhejiang	121.444	29.692	0.41	0.22	0	0.88	1.77	2.46	1.93	0.01	1.32	9
227	Zhejiang	121.444	29.693	0	0.16	0.15	0	4.3	2.8	0.29	0.05	0	7.75
228	Zhejiang	121.444	29.714	0.53	1.12	0	0.49	2.63	1.12	2.61	0	0.91	9.41
229	Zhejiang	121.447	29.737	0	0.67	0	0	1.21	1.23	0.51	0.12	0	3.74
230	Zhejiang	121.456	29.757	0.25	0	0	0.1	1.27	9.44	0.73	0.02	1.89	13.71
231	Zhejiang	121.469	29.778	0.06	0.28	0.02	0.14	0.38	0	0	0	0.69	1.57
232	Zhejiang	121.296	29.753	1.48	0.71	7.81	7.58	7.16	1.73	3.8	0.04	0.45	30.75
233	Zhejiang	121.314	29.766	2.28	0.3	6.58	0.78	3.23	0.72	12.5	0.13	0	26.53
234	Zhejiang	121.314	29.765	1.04	0.49	7.99	1.56	2.61	9.28	9.21	0.06	8.42	40.66
235	Zhejiang	121.367	29.782	0.1	0.11	1.22	0.26	2.07	1.6	0.26	0.01	1.86	7.48
236	Zhejiang	121.393	29.785	0.06	0.12	0	0.15	0.4	2.8	0.14	0.01	0	3.68
237	Zhejiang	121.741	29.847	0.09	0.06	0	0	0.39	2.96	0.64	0	7.66	11.81
238	Zhejiang	121.713	29.849	0.06	0.04	0.14	0.53	2.39	3.06	0.67	0.02	2.97	9.87
